# Supplementary material for: Naturally Occurring Mutations within HBV Surface Promoter II Sequences Affect Transcription Activity, HBsAg and HBV DNA Levels in HBeAg-Positive Chronic Hepatitis B Patients
Source: Viruses. 2019 Jan 18;11(1):78. doi: 10.3390/v11010078 (PMC6356792; doi:10.3390/v11010078)
Supplement: Supplementary file 1 [file viruses-11-00078-s001.zip]

Archive with 3 entries (2 files):
- viruses-419880-finalcheck-supplementary/
- viruses-419880-finalcheck-supplementary/20190113-Supplementary figures.doc
- viruses-419880-finalcheck-supplementary/20190113-Supplementary Tables.doc
